# Supplementary material for: Neonatal Mortality Due to Early-Onset Sepsis in Eastern Europe: A Review of Current Monitoring Protocols During Pregnancy and Maternal Demographics in Eastern Europe, with an Emphasis on Romania—Comparison with Data Extracted from a Secondary Center in Southern Romania
Source: Children (Basel). 2025 Mar 13;12(3):354. doi: 10.3390/children12030354 (PMC11941689; doi:10.3390/children12030354)
Supplement: Supplementary file 1 [file children-12-00354-s001.zip]

Archive with 3 entries (3 files):
- Supplementary Material S1 - PRISMA_2020_checklist.pdf
- Supplementary Material S2. Risk of bias.pdf
- Supplementary Material S3 - Extended search strategy.pdf
